# Supplementary material for: New Perspective for Soft Tissue Closure in Medication-Related Osteonecrosis of the Jaw (MRONJ) Using Barbed Sutures
Source: J Clin Med. 2021 Apr 14;10(8):1677. doi: 10.3390/jcm10081677 (PMC8069803; doi:10.3390/jcm10081677)
Supplement: Supplementary file 1 [file jcm-10-01677-s001.zip]

Archive with 1 entries (1 files):
- jcm-1172005-supplementary.mp4
